# Supplementary material for: Control over single-cell distribution of G1 lengths by WNT governs pluripotency
Source: PLoS Biol. 2019 Sep 26;17(9):e3000453. doi: 10.1371/journal.pbio.3000453 (PMC6782112; doi:10.1371/journal.pbio.3000453)
Supplement: S1 Data — (XLSX) [file pbio.3000453.s011.xlsx]

## Sheet: Fig1A,B
		G1	S/G2/M
		4.33333	37.5
		5.16667	38.6667
		4.83333	18.8333
		4.83333	25.1667
		6.16667	19.5
		6.16667	31
		5	26.5
		5.33333	21.6667
		5.66667	22
		4.66667	19
		6	26
		6.33333	20.1667
		7.66667	20.3333
		7.66667	27
		5.83333	21
		5.83333	30.3333
		5.16667	23.3333
		5.16667	24.1667
		3.83333	25.8333
		3.83333	29.6667
		4.5	21
		8	23.1667
		4.83333	20.6667
		5	17.6667
		11.6667	27.1667
		13.6667	25.1667
		6.5	21.5
		6.83333	26.5
		5.5	19.1667
		7.16667	29.3333
		4.66667	19.3333
		6	33.8333
		4.66667	29
		4.66667	23.3333
		4.66667	26
		7.5	20.5
		5	21.5
		5	25.1667
		10.8333	21.6667
		18.1667	17.1667
		5	27.3333
		6.83333	24.8333
		5.33333	24.5
		6.83333	25.6667
		6.16667	27.5
		9.33333	29.3333
		6.33333	29.5
		8.83333	23
		5.16667	20.1667
		5.16667	25.3333
		6.33333	31.8333
		11.1667	28.3333
		4.33333	25.8333
		4.33333	28.5
		6	31.8333
		7.66667	27
		4.66667	22.3333
		4.66667	30.5
		13.6667	24.8333
		13.6667	20.6667
		5.5
		6.66667
		8
		8.66667
		6.5
		8.33333
		5.33333
		6.33333
		6.33333
		6.83333
		5.16667
		7.5
		4.5
		4.5
		7.33333
		9.83333
		4.83333
		5.16667
		4.5
		5.16667
		4.66667
		5.16667
		6.5
		6.83333
		7.16667
		4.66667
		4.66667
		6.33333
		6.66667
		7.16667
		9
		4
		4
		4
		5.33333
		5.83333
		4.5
		4.66667
		4.66667
		5.83333
		5
		6.33333
		3.83333
		3.83333
		7.16667
		9.16667
		6.83333
		9
		5.83333
		6.33333
		4.5
		5.16667
		5.5
		5.5

## Sheet: Fig1C
	G1	S/G2/M
	4.33333	33.1667
	5.16667	32.1667
	5.66667	25.8333
	7.66667	19.1667
	8	26
	8.66667	20.5
	6.5	21.5
	5.33333	25.1667
	6.33333	21.6667
	6.83333	17.1667
	5.16667	27.3333
	4.5	24.8333
	7.33333	24.5
	4.83333	25.6667
	5.16667	27.5
	5.16667	29.3333
	4.66667	29.5
	5.16667	23
	6.83333	20.1667
	4.66667	25.3333
	4.66667	31.8333
	6.33333	28.3333
	7.16667	25.8333
	4	28.5
	4	31.8333
	5.33333	27
	5.83333	22.3333
	4.5	30.5
	5.83333	24.8333
	6.33333	20.6667

## Sheet: Fig2A
		PAX6+%			GATA6+%
		mTeSR1	E8		mTeSR1	E8
		12.6	2.4		14	56.6
		14.7	2.5		14.7	51.9
		13.4	5.2		14	53.1
		12	3.5		12.3	48.9

## Sheet: Fig2B
	E8				mTeSR1				HDF
	G0/G1	S	G2/M		G0/G1	S	G2/M		G0/G1	S	G2/M
	25.9	25.4	42.9		30	28.1	36.7		88.4	4.9	6.8
	28	24.6	42.3		29	26.1	38		89.7	3.3	6.2
	26.2	25.5	42.6		27.4	28.1	38.8		90.2	3.2	5.6
	25.9	26	42.7		29.4	27.8	37.6

## Sheet: Fig2C
		G1 length (hour)
		E8	mTeSR1
		4.33333	4.33333
		4.33333	5.16667
		5.33333	4.83333
		6.83333	4.83333
		3.83333	6.16667
		3.83333	6.16667
		4.33333	5
		4.33333
		4.16667	5.33333
		4.16667	5.66667
		3.66667	4.66667
		3.66667
		3.83333	6
		5.33333	6.33333
		4.16667	7.66667
		3.66667	7.66667
		4.33333	5.83333
		3.5	5.83333
		3.5	5.16667
		3.5	5.16667
		4.5	3.83333
		4.5	3.83333
		4.83333	4.5
		6	8
		4	4.83333
		4	5
		4.83333	11.6667
		4.83333	13.6667
		3.83333	6.5
		4.5	6.83333
		4.83333	5.5
		4.83333	7.16667
		4	4.66667
		5.16667	6
		4.83333	4.66667
		5.16667	4.66667
		3.83333	4.66667
		4.66667	7.5
		5.5	5
		5.5	5
		4.16667	10.8333
		4.16667	18.1667
		4.33333	5
		5	6.83333
		5.33333	5.33333
		5.33333	6.83333
		4	6.16667
		4	9.33333
		4.33333	6.33333
		4.33333	8.83333
		4	5.16667
		4.16667	5.16667
		4	6.33333
		4	11.1667
		4	4.33333
		5	4.33333
		4.5	6
		5	7.66667
		5.16667	4.66667
		5.16667	4.66667
		4.66667	13.6667
		4.66667	13.6667
		4.16667	5.5
		4.66667	6.66667
		4	8
		4	8.66667
		3.33333	6.5
		4	8.33333
		4.16667	5.33333
		4.66667	6.33333
		4.5	6.33333
		4.5	6.83333
		3.33333	5.16667
		3.33333	7.5
		4	4.5
		4	4.5
		4.16667	7.33333
		4.16667	9.83333
		4	4.83333
		4.33333	5.16667
		4.16667	4.5
		4.33333	5.16667
		4	4.66667
		4.16667	5.16667
		3.33333	6.5
		3.33333	6.83333
		3.66667	7.16667
		4.16667	4.66667
		5.33333	4.66667
		5.33333	6.33333
		5	6.66667
		5	7.16667
		3.5	9
		3.5	4
		4.16667	4
		4.16667	4
		3.66667	5.33333
		3.66667	5.83333
		3.5	4.5
		3.66667	4.66667
		4.5	4.66667
		5.16667	5.83333
		3.33333	5
		3.66667	6.33333
		3.5	3.83333
		3.5	3.83333
		4	7.16667
		4	9.16667
		4.5	6.83333
		4.5	9
		3.83333	5.83333
		5.33333	6.33333
			4.5
			5.16667
			5.5
			5.5

## Sheet: Fig2D
	PAX6					OTX1				ZBTB16				GATA6				HAND1
	Undiff.	Diff.				Undiff.	Diff.			Undiff.	Diff.			Undiff.	Diff.			Undiff.	Diff.
	-	Ctrl	p21			-	Ctrl	p21		-	Ctrl	p21		-	Ctrl	p21		-	Ctrl	p21
	0.444142	30.2758	192.417			0.936955	25.2473	88.099		0.867921	8.07598	14.4064		1.87197	11.8314	1.84363		1.1975	42.4892	5.724
	0.242506	26.706	224.892			0.961296	26.1014	89.3908		0.163758	4.40346	15.8305		0.0823295	12.9112	2.15181		1.07179	44.6634	3.49435
	1.87137	28.0143	206.513			1.05779	23.5239	87.855		2.14449	8.78253	19.355		2.3482	13.4129	2.09443		0.803865	58.7299	5.72003
	1.58897	30.3388	198.651			1.05706	24.286	84.3932		0.212515	7.02567	23.6315		0.187187	13.4782	1.68127		0.999324	57.7209	6.15186
	1.0711					0.87421				2.24488				1.41084				0.730028
	0.781918					1.11269				0.366436				0.0994802				1.1975

## Sheet: Fig2E
	PAX6					OTX1				ZBTB16				GATA6				HAND1
	Undiff.	Diff.				Undiff.	Diff.			Undiff.	Diff.			Undiff.	Diff.			Undiff.	Diff.
	-	Ctrl	CDK4 R24C			-	Ctrl	CDK4 R24C		-	Ctrl	CDK4 R24C		-	Ctrl	CDK4 R24C		-	Ctrl	CDK4 R24C
	0.444142	64.004	44.2036			0.936955	55.7946	33.9668		0.867921	25.3979	16.0071		1.87197	13.1825	24.8565		1.1975	39.2065	156.718
	0.242506	72.9123	43.0246			0.961296	58.6091	33.476		0.163758	28.973	13.5633		0.0823295	11.6121	24.5483		1.07179	39.1251	165.653
	1.87137	67.6066	44.0812			1.05779	70.1346	44.3867		2.14449	27.4481	17.9839		2.3482	12.2657	15.5901		0.803865	30.4849	115.202
	1.58897	79.3463	46.1446			1.05706	75.5339	49.6959		0.212515	32.8458	15.996		0.187187	12.3595	19.6105		0.999324	28.5224	174.251
	1.0711					0.87421				2.24488				1.41084				0.730028
	0.781918					1.11269				0.366436				0.0994802				1.1975

## Sheet: Fig2F
	PAX6					OTX1				ZBTB16				GATA6				HAND1
	Undiff.	Diff.				Undiff.	Diff.			Undiff.	Diff.			Undiff.	Diff.			Undiff.	Diff.
	-	Ctrl	CDK6 R31C			-	Ctrl	CDK6 R31C		-	Ctrl	CDK6 R31C		-	Ctrl	CDK6 R31C		-	Ctrl	CDK6 R31C
	0.444142	323.157	48.1709			0.936955	146.733	78.8509		0.867921	91.9411	24.4479		1.87197	2.4042	21.2524		1.1975	5.724	152.221
	0.242506	338.753	48.8772			0.961296	145.922	85.0391		0.163758	97.3855	23.2738		0.0823295	2.65839	21.3854		1.07179	5.97121	156.826
	1.87137	295.311	37.8465			1.05779	107.564	76.4823		2.14449	84.5444	20.261		2.3482	2.01329	20.8728		0.803865	5.55206	184.186
	1.58897	284.264	32.4038			1.05706	112.834	76.801		0.212515	71.7366	22.1101		0.187187	2.1548	24.9601		0.999324	5.46804	188.187
	1.0711					0.87421				2.24488				1.41084				0.730028
	0.781918					1.11269				0.366436				0.0994802				1.1975

## Sheet: Fig3C
			mTeSR1
			sister1	sister2	dG1	mean	dG1/mean
			4.33333	5.16667	0.833333	4.75	0.175439
			4.83333	4.83333	0	4.83333	0
			6.16667	6.16667	0	6.16667	0
			5.33333	5.66667	0.333333	5.5	0.0606061
			6	6.33333	0.333333	6.16667	0.0540541
			7.66667	7.66667	0	7.66667	0
			5.83333	5.83333	0	5.83333	0
			5.16667	5.16667	0	5.16667	0
			3.83333	3.83333	0	3.83333	0
			4.5	8	3.5	6.25	0.56
			4.83333	5	0.166667	4.91667	0.0338983
			11.6667	13.6667	2	12.6667	0.157895
			6.5	6.83333	0.333333	6.66667	0.05
			5.5	7.16667	1.66667	6.33333	0.263158
			4.66667	6	1.33333	5.33333	0.25
			4.66667	4.66667	0	4.66667	0
			4.66667	7.5	2.83333	6.08333	0.465753
			5	5	0	5	0
			10.8333	18.1667	7.33333	14.5	0.505747
			5	6.83333	1.83333	5.91667	0.309859
			5.33333	6.83333	1.5	6.08333	0.246575
			6.16667	9.33333	3.16667	7.75	0.408602
			6.33333	8.83333	2.5	7.58333	0.32967
			5.16667	5.16667	0	5.16667	0
			6.33333	11.1667	4.83333	8.75	0.552381
			4.33333	4.33333	0	4.33333	0
			6	7.66667	1.66667	6.83333	0.243902
			4.66667	4.66667	0	4.66667	0
			13.6667	13.6667	0	13.6667	0
			5.5	6.66667	1.16667	6.08333	0.191781
			8	8.66667	0.666667	8.33333	0.08
			6.5	8.33333	1.83333	7.41667	0.247191
			5.33333	6.33333	1	5.83333	0.171429
			6.33333	6.83333	0.5	6.58333	0.0759494
			5.16667	7.5	2.33333	6.33333	0.368421
			4.5	4.5	0	4.5	0
			7.33333	9.83333	2.5	8.58333	0.291262
			4.83333	5.16667	0.333333	5	0.0666667
			4.5	5.16667	0.666667	4.83333	0.137931
			5.16667	6.5	1.33333	5.83333	0.228571
			6.83333	7.16667	0.333333	7	0.047619
			4.66667	4.66667	0	4.66667	0
			6.33333	6.66667	0.333333	6.5	0.0512821
			7.16667	9	1.83333	8.08333	0.226804
			4	4	0	4	0
			5.33333	5.83333	0.5	5.58333	0.0895522
			4.5	4.66667	0.166667	4.58333	0.0363636
			4.66667	5.83333	1.16667	5.25	0.222222
			5	6.33333	1.33333	5.66667	0.235294
			3.83333	3.83333	0	3.83333	0
			7.16667	9.16667	2	8.16667	0.244898
			6.83333	9	2.16667	7.91667	0.273684
			5.83333	6.33333	0.5	6.08333	0.0821918
			4.5	5.16667	0.666667	4.83333	0.137931
			5.5	5.5	0	5.5	0

## Sheet: Fig3D
				Bin	Frequency
			0	0	17
			1	1	16
			2	2	13
			3	3	5
			4	4	2
			5	5	1

[truncated: 13 more sheets: Fig3E, Fig3F, Fig4A.B, Fig4C, Fig4D, Fig4E, Fig5A,B,C, Fig5D, Fig6A, Fig6B, Fig6C, Fig6D, Fig6E]
