# Supplementary material for: Control over single-cell distribution of G1 lengths by WNT governs pluripotency
Source: PLoS Biol. 2019 Sep 26;17(9):e3000453. doi: 10.1371/journal.pbio.3000453 (PMC6782112; doi:10.1371/journal.pbio.3000453)
Supplement: S2 Data — (XLSX) [file pbio.3000453.s012.xlsx]

## Sheet: S1B
		OCT4		NANOG		SOX2
		H9	FUCCI H9	H9	FUCCI H9	H9	FUCCI H9
		0.453131	0.419284	0.0100476	0.0105838	0.0487653	0.041035
		0.410655	0.431371	0.00973906	0.0105545	0.0400515	0.040667
		0.376834	0.424842	0.0103015	0.0118169	0.0417234	0.0446251
		0.400535	0.440435	0.0102944	0.0108437	0.041092

## Sheet: S1C
		PAX6		OTX1		ZBTB16		GATA6		HAND1
		Undiff.	Diff.	Undiff.	Diff.	Undiff.	Diff.	Undiff.	Diff.	Undiff.	Diff.
		3.56683e-05	0.00899913	0.000205155	0.0155494	2.65487e-05	0.00191558	7.20321e-05	0.00101945	3.39084e-05	0.00562474
		1.94752e-05	0.00963833	0.000210484	0.0140918	5.00915e-06	0.0019116	3.16799e-06	0.00104014	3.03488e-05	0.00567565
		0.000150286	0.00910579	0.000231612	0.015571	6.55975e-05	0.00175904	9.03573e-05	0.00117836	2.27622e-05	0.00613807
		0.000127608	0.0103015	0.000231452	0.0157993	6.50058e-06	0.00190763	7.20286e-06	0.00119481	2.82968e-05	0.00637659
		8.6018e-05		0.000191416		6.86681e-05		5.42882e-05		2.06715e-05
		6.27945e-05		0.000243633		1.12089e-05		3.82794e-06		3.39083e-05

## Sheet: S1E
			no color duration (min)
			Clone1	Clone2	Clone3
			<10	<10	0~10
			<10	<10	0~10
			0~10	0~10	0~10
			0~10	0~10	0~10
			<10	0~10	0~10
			<10	0~10	0~10
			<10	<10	0~10
			<10	<10	0~10
			<10	<10	0~10
			<10	<10	0~10
			<10	<10	0~10
			<10	<10	0~10
			<10	0~10	0~10
			<10	0~10	0~10
			0~10	<10	0~10
			0~10	<10	0~10
			<10	<10	0~10
			<10	<10	0~10
			<10	0~10	0~10
			<10	0~10	0~10
			<10	<10	0~10
			<10	<10	0~10
			0~10	<10	0~10
			0~10	<10	0~10
			10~20	0~10	0~10
			10~20	0~10	0~10
			<10	<10	0~10
			<10	<10	0~10
			<10	<10	0~10
			<10	<10	0~10

## Sheet: S2A
	OCT4		NANOG		SOX2
	E8	mTeSR1	E8	mTeSR1	E8	mTeSR1
	0.943818	1.18147	0.987173	1.07876	0.947337	1.07397
	1.02284	1.11696	1.02057	1.00792	1.04677	1.07322
	1.0364	1.13491	1.00234	1.0676	0.982787	1.09958
	0.996941	1.1644	0.989914	0.981715	1.0231	1.15505

## Sheet: S2B
	PAX6			OTX1			ZBTB16			GATA6			HAND1
	E8	mTeSR1		E8	mTeSR1		E8	mTeSR1		E8	mTeSR1		E8	mTeSR1
	47.5737	195.509		65.0309	99.5987		14.4865	24.2622		15.1848	3.84119		141.242	13.8712
	51.9875	187.545		57.2044	101.34		12.4894	29.7463		14.7798	3.96839		149.399	15.1687
	37.6634	182.669		47.9365	93.3808		11.8979	28.973		14.6168	2.12219		139.781	17.0538
	38.1891	202.123		50.0069	87.1877		13.9157	23.452		12.9381	3.47389		136.62	16.819

## Sheet: S2C
	PAX6			OTX1			ZBTB16
	E8	mTeSR1		E8	mTeSR1		E8	mTeSR1
	193.487	901.443		54.5707	97.4138		81.8913	477.262
	203.529	762.763		52.5658	88.9581		78.7188	404.119
	195.916	806.255		49.6959	102.541		110.786	398.555
	300.89	816.942		70.6224	109.52			443.76
	Brachyury			Eomes			SOX17			GATA6			HAND1
	E8	mTeSR1		E8	mTeSR1		E8	mTeSR1		E8	mTeSR1		E8	mTeSR1
	77.8439	42.8883		148.108	67.3455		968.075	31.9773		288.325	12.3767		2713.65	178.035
	82.2823	41.0273		165.136	64.7366		944.217	37.6865		242.284	11.6362		2736.32	182.787
	75.8201	36.1898		184.76	61.4147		790.145	29.9187		206.723	8.88612		2304.16	154.774
	76.7189	36.0146		173.466	61.1597		746.488	27.3028		213.272	9.75779		2255.17	153.067

## Sheet: S2E
			E8-1	mTeSR1-1	E8-2	mTeSR-2	E8-3	mTeSR-3
		G0/G1	23.3985	21.3111	30.6282	24.8958	32.3662	21.9995
		S	58.3019	58.4743	55.3058	57.2112	48.2727	61.367
		G2/M	18.2996	20.2146	14.066	17.8931	19.361	16.6335

## Sheet: S2F
		mTeSR1			E8
		rep1	rep2	rep3	Rep1	Rep2	Rep3
		4.33333	5.5	7.5	4	4.33333	3.66667
		5.16667	5.83333	7.5	5	4.33333	3.66667
		4.83333	3.66667	9.83333	4.5	5.33333	2.5
		4.83333	6.5	10.6667	5	6.83333	3.16667
		6.16667	5.83333	3.16667	5.16667	3.83333	3.5
		6.16667	5.83333	3.16667	5.16667	3.83333	3.5
		5	3.5	4.16667	4.66667	4.33333	3.66667
			4.5	4.16667	4.66667	4.33333	3.66667
		5.33333	3.5	5.66667	4.16667	4.16667	4.83333
		5.66667	3.5	5.66667	4.66667	4.16667	4.83333
		4.66667	4	4.83333	4	3.66667	4.16667
			4	9	4	3.66667	4.16667
		6	5.33333	7	3.33333	3.83333	4.33333
		6.33333	6.16667	9.16667	4	5.33333	4.33333
		7.66667	7.66667	3.66667	4.16667	4.16667	4
		7.66667	8.66667	4.5	4.66667	3.66667	4
		5.83333	8.16667	16	4.5	4.33333	4
		5.83333	8.16667	7	4.5	3.5	4.5
		5.16667	5.16667	7.66667	3.33333	3.5	4.5
		5.16667	6.16667	8.83333	3.33333	3.5	4.5
		3.83333	5.16667	4.83333	4	4.5	4
		3.83333	7.5	4.83333	4	4.5	4
		4.5	8.5	5.83333	4.16667	4.83333	4
		8	9.5	7	4.16667	6	4.5
		4.83333	8.83333	4	4	4	4.16667
		5	8	4	4.33333	4	4.16667
		11.6667	11	5.66667	4.16667	4.83333	4.16667
		13.6667	11	6.66667	4.33333	4.83333	4.16667
		6.5	5.66667	8.16667	4	3.83333
		6.83333	5.66667	10.1667	4.16667	4.5
		5.5	6	3.83333	3.33333	4.83333
		7.16667	5	3.83333	3.33333	4.83333
		4.66667	4.16667	3.5	3.66667	4
		6	8.16667	3.5	4.16667	5.16667
		4.66667	9.33333	5	5.33333	4.83333
		4.66667	9.33333	6.5	5.33333	5.16667
		4.66667	5	10.8333	5	3.83333
		7.5	5	10.8333	5	4.66667
		5	3	5.16667	3.5	5.5
		5	6.16667	5.16667	3.5	5.5
		10.8333	4.16667	5.83333	4.16667	4.16667
		18.1667	4.5	5.83333	4.16667	4.16667
		5	8.33333	5	3.66667	4.33333
		6.83333	8.33333	8.83333	3.66667	5
		5.33333	9.33333	4.5	3.5	5.33333
		6.83333	9.33333	4.5	3.66667	5.33333
		6.16667	4.66667	5	4.5	4
		9.33333	4.66667	5.5	5.16667	4
		6.33333	5.66667	4.83333	3.33333	4.33333
		8.83333	6.5	5	3.66667	4.33333
		5.16667	5	7.33333	3.5	4
		5.16667	5	7.33333	3.5	4.16667
		6.33333	3.66667	5.83333	4	4
		11.1667	5.16667	8.33333	4	4
		4.33333	10.3333		4.5
		4.33333	10.3333		4.5
		6			3.83333
		7.66667			5.33333
		4.66667
		4.66667
		13.6667
		13.6667
		5.5
		6.66667

## Sheet: S2G
		Cyclin D1		Cyclin D2		Cyclin D3		Cyclin E1		Cyclin E2			Cyclin A1		Cyclin A2		Cyclin B1		Cyclin B2		Cyclin B3
		E8	mTeSR1	E8	mTeSR1	E8	mTeSR1	E8	mTeSR1	E8	mTeSR1		E8	mTeSR1	E8	mTeSR1	E8	mTeSR1	E8	mTeSR1	E8	mTeSR1
		1.08888	0.843728	1.02926	0.740007	0.89558	0.860289	0.970465	0.63761	0.909502	0.394788		0.90606	1.57208	0.985225	1.08864	0.841336	0.951815	0.891781	1.1171	0.893375	1.76215
		0.953859	0.839063	0.863106	0.732352	1.07691	0.866273	0.986744	0.611213	0.994572	0.348964		0.969747	1.24632	1.02209	1.00314	0.930292	0.977897	1.03366	0.99845	0.818662	1.39991
		1.05984	0.747865	1.08193	0.741547	0.940104	0.770514	1.09032	0.657356	1.09593	0.384792		1.08124	1.54294	0.965619	0.973009	1.13426	0.928359	1.02937	1.08731	1.02978	1.8472
		0.897416	0.76305	1.0257	0.690929	1.08741	0.779107	0.952473	0.619745		0.457914		1.04296	1.52275	1.02706	0.988645	1.09411	0.843672	1.04519	1.00819	1.25818	1.87949

## Sheet: S2H
			E8				mTeSR1
		Cyclin A2	1.26654	0.655261	1.0782		1.42542	0.730075	1.01981
		Cyclin B2	1.64705	0.708607	0.644339		2.05884	0.905478	0.687909
		Cyclin D1	0.880354	0.869366	1.10643	1.14385	0.335988	0.274549	0.444264	0.373306
		Cyclin E2	0.868102	1.08955	0.903982	1.13836	0.362823	0.356392	0.399506	0.382959

[truncated: 28 more sheets: S3B, S3C, S3D, S4B, S4C, S4D, S4E, S4G, S5, S6B, S6C, S6D, S6E, S6G, S6H, S6I, S6J, S6K, S7A, S7B …]
